# Supplementary material for: Urban Flora Riches: Unraveling Metabolic Variation Along Altitudinal Gradients in Two Spontaneous Plant Species
Source: Plants (Basel). 2024 Feb 27;13(5):657. doi: 10.3390/plants13050657 (PMC10934943; doi:10.3390/plants13050657)
Supplement: Supplementary file 1 [file plants-13-00657-s001.zip]

Archive with 1 entries (1 files):
- plants-2844793-supplementary.pdf
